# Supplementary material for: treedata.table: a wrapper for data.table that enables fast manipulation of large phylogenetic trees matched to data
Source: PeerJ. 2021 Nov 26;9:e12450. doi: 10.7717/peerj.12450 (PMC8628621; doi:10.7717/peerj.12450)
Supplement: Supplemental Information 3 [file peerj-09-12450-s003.r]

library(ape)
library(microbenchmark)
library(pbapply)
library(pbmcapply)
library(treedata.table)
library(geiger)
library(nlme)
library(dplyr)
library(treeplyr)
library(ggplot2)
library(ggpubr)

'%nin%' <- Negate('%in%')

nTips_simTrees=5000
ndiscrete=20
ncont=20

########################################################
########################################################
###############Functions for testing####################
########################################################
########################################################

########################################################
####Matching and performing operations in###############
############tree/data objects########################### 
########################################################
test_TDT<-function(nTips_simTrees, ndiscrete, ncont, unmatched){

##Create data
Stree<-rtree(nTips_simTrees)
Discrete_chars<-as.data.frame(sapply(1:ndiscrete, function(x) sample(c("A","B","C"),
                                                                       nTips_simTrees,replace = T)))
Cont_chars<-as.data.frame(sapply(1:ncont, function(x) rnorm(nTips_simTrees,5,2)))
names(Cont_chars)<-paste0("Cont",1:ncont)
names(Discrete_chars)<-paste0("Disc",1:ndiscrete)
Data=cbind.data.frame(tips=Stree$tip.label,Discrete_chars, Cont_chars)
Data$tips <-as.character(Data$tips)
Data$tips[sample(1:nTips_simTrees,unmatched)]<- paste0("NEW", 1:unmatched)

##Functions for subseting data
td <- suppressWarnings(suppressMessages(as.treedata.table(Stree, Data)))

require(treedata.table)
tdt<-function(){
  td$dat[Disc1 == "A", .(sum(Cont2), mean(Cont3)), by = Disc10]
}

tdplyr <- make.treedata(Stree, Data)
treeplyr<-function(){
  tdplyr$dat %>% group_by(Disc10) %>% filter(Disc1 == "A") %>%
    summarise(sum(Cont2), mean(Cont3))
}

tree2<-drop.tip(Stree,name.check(Stree,data.names =  Data$tips)$tree_not_data)
Data2 <-Data %>% filter(tips %nin% name.check(Stree,data.names =  Data$tips)$data_not_tree)

Data3<-data.table(Data2)
dt<-function(){
  Data3[Disc1 == "A", .(sum(Cont2), mean(Cont3)), by = Disc10]
}

dplyr<-function(){
  Data2 %>% group_by(Disc10) %>% filter(Disc1 == "A") %>%
    summarise(sum(Cont2), mean(Cont3))
}

tree2<-drop.tip(Stree,name.check(Stree,data.names =  Data$tips)$tree_not_data)
Data2<-Data[!Data$tips %in% name.check(Stree,data.names =  Data$tips)$data_not_tree,]

base<-function(){
  res<-Data2[Data2$Disc1 =="A",c("Cont2", "Cont3","Disc10")]
  sum2 <- aggregate(list(res[,1]), by = list(res$Disc10), sum )
  ave3 <- aggregate(list(res[,2]), by = list(res$Disc10), mean )

  res<-merge(sum2,ave3, by="Group.1")
  colnames(res)<-c("Disc10" ,"sum(Cont2)" ,"mean(Cont3)")
  res
}

Bm_sim_subset<-suppressWarnings(suppressMessages(
  microbenchmark(tdt(),dt(),treeplyr(),dplyr(),base())))
b<-summary(Bm_sim_subset)

return(b)
}

########################################################
############# treeplyr and treedata.table###############
########################################################
test_TDT_match<-function(nTips_simTrees, ndiscrete, ncont, unmatched){
  
  ##Create data
  Stree<-rtree(nTips_simTrees)
  Discrete_chars<-as.data.frame(sapply(1:ndiscrete, function(x) sample(c("A","B","C"),
                                                                       nTips_simTrees,replace = T)))
  Cont_chars<-as.data.frame(sapply(1:ncont, function(x) rnorm(nTips_simTrees,5,2)))
  names(Cont_chars)<-paste0("Cont",1:ncont)
  names(Discrete_chars)<-paste0("Disc",1:ndiscrete)
  Data=cbind.data.frame(tips=Stree$tip.label,Discrete_chars, Cont_chars)
  Data$tips <-as.character(Data$tips)
  Data$tips[sample(1:nTips_simTrees,unmatched)]<- paste0("NEW", 1:unmatched)
  
  ##Functions for subseting data
  
  require(treedata.table)
  tdt<-function(){
    suppressWarnings(suppressMessages(as.treedata.table(Stree, Data)))
  }
  
  treeplyr<-function(){
    make.treedata(Stree, Data)
  }

  Bm_sim_subset<-suppressWarnings(suppressMessages(
    microbenchmark(tdt(),treeplyr())))
  b<-summary(Bm_sim_subset)
  
  return(b)
}


########################################################
#####################Analyses###########################
########################################################
########################################################

##Testing data manipulation
ntips<-c(1000, 10000, 500000)
nchar<-c(100)
unma<-c(0.1)

resultsBM<-lapply(seq_along(ntips), function(x){
  do.call(rbind, lapply(seq_along(nchar), function(y){
   re2<-do.call(rbind, pblapply(seq_along(unma), function(z){
    re<-test_TDT(nTips_simTrees=ntips[x], ndiscrete=nchar[y]/2, ncont=nchar[y]/2, unmatched=ntips[x]*unma[z])
     cbind.data.frame(nTips_simTrees=ntips[x], nchar=nchar[y], unmatched=unma[z], re)
     }))
  }))
})

resultsBM_fin<-do.call(rbind, resultsBM)
resultsBM_fin2<-resultsBM_fin[resultsBM_fin$nchar==100,]
resultsBM_fin2$expr<-as.character(resultsBM_fin2$expr)
resultsBM_fin2$expr<-rep(c("treedata.table","data.table","treeplyr",
                           "dplyr","base"),3)
resultsBM_fin2$expr <- factor(resultsBM_fin2$expr, levels = c("treedata.table","data.table","treeplyr",
                                                              "dplyr","base"))
resultsBM_fin2$color=ifelse(resultsBM_fin2$expr == "treedata.table", "black", "white")
resultsBM_fin2$nTips_simTrees<-paste0("Observations=",as.integer(resultsBM_fin2$nTips_simTrees))

##Plot
p<-ggplot(resultsBM_fin2, aes(x=expr, y=median, fill=color))+
  geom_bar(stat="identity")+facet_wrap(~factor(nTips_simTrees), scales="free")+
  guides(fill = FALSE) +
  theme_bw()  +
  scale_fill_manual(values=c("black","grey"))+xlab("")+
  ylab("Median time\n(milliseconds)")+ 
  theme(axis.text.x=element_text(angle=90, hjust=1))+ 
  theme(panel.grid.major = element_blank(), panel.grid.minor = element_blank())


##Testing for tree/data matching
ntips<-c(10, 40, 100)
nchar<-c(100)
unma<-c(0.1)

resultsBM_match<-lapply(seq_along(ntips), function(x){
  do.call(rbind, lapply(seq_along(nchar), function(y){
    re2<-do.call(rbind, pblapply(seq_along(unma), function(z){
      re<-test_TDT_match(nTips_simTrees=ntips[x], ndiscrete=nchar[y]/2, ncont=nchar[y]/2, unmatched=ntips[x]*unma[z])
      cbind.data.frame(nTips_simTrees=ntips[x], nchar=nchar[y], unmatched=unma[z], re)
    }))
  }))
})

resultsBM_match_fin<-do.call(rbind, resultsBM_match)


##Plot
resultsBM_match_fin2<-resultsBM_match_fin[resultsBM_match_fin$nchar==100,]
resultsBM_match_fin2$expr<-as.character(resultsBM_match_fin2$expr)
resultsBM_match_fin2$expr<-rep(c("treedata.table","treeplyr"),3)
resultsBM_match_fin2$expr <- factor(resultsBM_match_fin2$expr, levels = c("treedata.table","treeplyr"))
resultsBM_match_fin2$color=ifelse(resultsBM_match_fin2$expr == "treedata.table", "black", "white")
resultsBM_match_fin2$nTips_simTrees<-paste0("Number of tips=",as.integer(resultsBM_match_fin2$nTips_simTrees))
resultsBM_match_fin2$nTips_simTrees<-factor(resultsBM_match_fin2$nTips_simTrees,
                                            levels = c("Number of tips=10","Number of tips=40","Number of tips=100"))

q<-ggplot(resultsBM_match_fin2, aes(x=expr, y=median, fill=color))+
  geom_bar(stat="identity")+facet_wrap(~factor(nTips_simTrees))+
  guides(fill = FALSE) +
  theme_bw()  +
  scale_fill_manual(values=c("black","grey"))+xlab("")+
  ylab("Median time\n(milliseconds)")+ theme(panel.grid.major = element_blank(), panel.grid.minor = element_blank())


pdf("Bench.tdt.pdf", 6,5)
ggarrange(p, q, nrow = 2, labels = c("A", "B"))
dev.off()

##Additional figures

fig2<-ggplot(resultsBM_fin2, aes(x=expr, y=median, colour=expr)) + 
  geom_errorbar(aes(ymin=lq, ymax=uq), width=0.5, size=.8) +facet_wrap(~factor(nTips_simTrees), scales="free")+
  guides(colour = FALSE) +xlab("")+
  ylab("Time (ms)")+ 
  theme(axis.text.x=element_text(angle=90, hjust=1))+
  geom_point()


fig3<-ggplot(resultsBM_match_fin2, aes(x=expr, y=median, colour=expr)) + 
  geom_errorbar(aes(ymin=lq, ymax=uq), width=.4, size=0.8) +facet_wrap(~factor(nTips_simTrees), scales="free")+
  guides(colour = FALSE) +xlab("")+
  ylab("Time (ms)")+ 
  geom_point()


pdf('Fig.3.pdf',6,4)
fig2
dev.off()


pdf('Fig.2.pdf',7,4)
fig3
dev.off()
