# Supplementary material for: treedata.table: a wrapper for data.table that enables fast manipulation of large phylogenetic trees matched to data
Source: PeerJ. 2021 Nov 26;9:e12450. doi: 10.7717/peerj.12450 (PMC8628621; doi:10.7717/peerj.12450)
Supplement: Supplemental Information 4 [file peerj-09-12450-s004.r]

library(rotl)
library(pbapply)
library(dplyr)

groups<-c('Mammalia','Amphibia','Reptilia','Aves','Fabaceae','Brassicaceae','Asteraceae')
complete_dataset <- pblapply(seq_along(groups), function(y){
  res <- studies_find_trees(property="ot:ottTaxonName", value=groups[y],
                            detailed=TRUE)
  treesize<-do.call(rbind,lapply(seq_len(nrow(res)), function(x){
    tryCatch({
      tree<-get_study(res$study_ids[x])
      n<-if(class(tree)=='phylo'){
        length(tree$tip.label)}else{
          max(unlist(lapply(tree, function(x) length(x$tip.label))))
        }
      cbind.data.frame(n=n, year= res$study_year[x], doi=res$study_doi[x])
    }, error=function(e){})
  }))
  
})
names(complete_dataset)<-groups
df3 <- dplyr::bind_rows(complete_dataset, .id = 'Lineage')
df3<-df3[!df3$n >5000 ,]

df3<- df3[!(df3$Lineage == 'Aves' & df3$year >2005 & log(df3$n)<2),]

summary(lm(log(n)~ as.numeric(as.character(year))+Lineage, df3))


library(ggplot2)
library(ggthemr)
ggthemr('solarized')
fig1<-ggplot(df3, aes(as.numeric(as.character(year)),log(n))) +
  geom_point(aes(color=Lineage), size=2)+
  theme(panel.background = element_rect(colour = "black", size=0.5),
        axis.line = element_line(size = 0.01, linetype = "solid"))+
  ylab('Number of tips (log)')+xlab('Year')+
  scale_y_continuous(breaks = round(seq(min(log(df3$n)), max(log(df3$n)), by = 1.6),1))+ 
  stat_smooth(method = "loess", se=F ,formula = y ~ x, size = 1,color='black')+
  theme(legend.justification = c(0, 1), legend.position = c(0, 1),
        legend.box.margin=margin(c(1,5,5,5)))+
  theme(legend.title=element_blank())


pdf('Fig.1.pdf',5,4)
fig1
dev.off()
